# Supplementary material for: The Air Stability of Sodium Layered Oxide NaTMO2 (100) Surface Investigated via DFT Calculations
Source: Nanomaterials (Basel). 2025 Jul 10;15(14):1067. doi: 10.3390/nano15141067 (PMC12299609; doi:10.3390/nano15141067)
Supplement: Supplementary file 1 [file nanomaterials-15-01067-s001.zip]

Archive with 1 entries (1 files):
- nanomaterials-3698414-supplementary.pdf
